# Supplementary material for: Peritonsillar abscess in children: A retrospective analysis on surgical and antimicrobial approaches
Source: PLoS One. 2025 Jul 7;20(7):e0324276. doi: 10.1371/journal.pone.0324276 (PMC12233246; doi:10.1371/journal.pone.0324276)
Supplement: S1 Table — (XLSX) [file pone.0324276.s001.xlsx]

## Sheet: Table 1
	Consecutive no.	Sex	Age [a]	Month of presentation	Duration of Stay [d]	Side affected	Diagnosis	One-sided Tonsillectomy	Side of one-sidedTonsillectomy	Contralateral abscess Tonsillectomy later on?	Contralateral Tonsillectomy later on?	Number of bleeding incidents	Side of postoperatve bleeding	Bleeding after Tonsillectomy?	Surgical intervention adressing postoperative bleeding?	Side of surgical intervention	Postoperative Fever	other complications at admission	other complications postoperative	Coagulation disorder	Antibiotic Therapy	intraoperative smear
	1	M	16	March	6	right	PTA	no	n.a.	n.a.	n.a.	1	ipsilateral	yes	yes	ipsilateral	unknown	no	no	no	Cefuroxime	flora of the upper airway
	2	W	5	April	4	left	PTA	no	n.a.	n.a.	n.a.	0	no bleeding	no	no		unknown	no	no	no	n.a.	flora of the upper airway
	3	M	16	May	5	right	PTA	no	n.a.	n.a.	n.a.	0	no bleeding	no	no		unknown	no	no	no	n.a.	n.a.
	4	W	17	May	5	left	PTA	no	n.a.	n.a.	n.a.	0	no bleeding	no	no		unknown	no	no	no	n.a.	n.a.
	5	W	16	September	5	bilateral	PTA	no	n.a.	n.a.	n.a.	0	no bleeding	no	no		unknown	no	no	no	Cefuroxime	flora of the upper airway
	6	W	4	February	7	left	PPA	no	n.a.	n.a.	n.a.	0	no bleeding	no	no		unknown	parapharyngeal abscess on the left side	no	no	n.a.	sparse Haemophilus influenzae, after enrichment viridans streptococci
	7	M	10	May	5	right	PTA	no	n.a.	n.a.	n.a.	0	no bleeding	no	no		unknown	no	no	no	n.a.	moderate amount of Haemophilus influenza, moderate amount of Staphylococcus aureus, after enrichment Candida albicans
	8	W	17	May	5	left	PTA	no	n.a.	n.a.	n.a.	0	no bleeding	no	no		unknown	no	no	no	n.a.	flora of the upper airway, sparse Staphylococcus aureus, sparse Streptococcus agalactiae, sparse Haemophilus influenzae
	9	M	17	July	5	right	PTA	no	n.a.	n.a.	n.a.	1	contralateral	yes	yes	contralateral	unknown	peri- and retrotonsillar abscess on the right	no	no	n.a.	flora of the upper airway
	10	M	15	December	6	left	PTA	no	n.a.	n.a.	n.a.	0	no bleeding	no	no		unknown	no	no	no	Cefuroxime	flora of the upper airway, sparse Haemophilus influenzae
	11	M	17	March	5	right	PTA	no	n.a.	n.a.	n.a.	1	unknown	yes	yes	contralateral	unknown	no	no	no	Erythromycin	Streptococcus dysgalactiae ssp. Equisimilis, Fusobacterium species, in anaerobic direct culture Fusobacterium species
	12	M	5	July	6	right	PTA	no	n.a.	n.a.	n.a.	0	no bleeding	no	no		unknown	no	no	no	n.a.	flora of the upper airway
	13	M	17	July	5	right	PTA	no	n.a.	n.a.	n.a.	0	no bleeding	no	no		unknown	no	no	no	Cefuroxime	flora of the upper airway
	14	M	16	October	4	right	PTA	no	n.a.	n.a.	n.a.	0	no bleeding	no	no		unknown	no	no	no	Cefuroxime	after prolonged incubation and enrichment Peptostreptococcus species, flora of the upper airway
	15	M	16	October	4	left	PTA	no	n.a.	n.a.	n.a.	0	no bleeding	no	no		unknown	no	no	no	Cefuroxime	flora of the upper airway, sparse Haemophilus influenzae
	16	M	7	November	4	right	PTA	no	n.a.	n.a.	n.a.	0	no bleeding	no	no		unknown	no	no	no	n.a.	flora of the upper airway, moderate amount of Haemophilus influenzae, abundant hemolytic streptococci, very sparse Candida albicans
	17	M	16	January	4	right	PTA	no	n.a.	n.a.	n.a.	0	no bleeding	no	no		unknown	no	no	no	Cefuroxime	flora of the upper airway
	18	M	10	April	5	right	PTA	no	n.a.	n.a.	n.a.	0	no bleeding	no	no		unknown	no	no	no	Cefuroxime	sparse Staphylococcus aureus, sparse Streptococcus pyogenes
	19	M	8	July	4	left	PTA	no	n.a.	n.a.	n.a.	0	no bleeding	no	no		unknown	no	no	no	Cefuroxime	flora of the upper airway, moderate amount of hemolytic streptococci
	20	W	14	September	6	right	PTA	no	n.a.	n.a.	n.a.	0	no bleeding	no	no		unknown	no	no	no	Cefuroxime	moderate amount of viridans streptococci, moderate amount of apathogenic Neisseria
	21	W	8	September	5	right	PTA	no	n.a.	n.a.	n.a.	0	no bleeding	no	no		unknown	no	no	no	Ampicillin / Sulbactam	sparse Streptococcus acidominimus
	22	W	16	October	6	left	PTA	no	n.a.	n.a.	n.a.	0	no bleeding	no	no		unknown	no	no	no	Cefuroxime	flora of the upper airway, moderate amount of Streptococcus dysgalactiae
	23	M	13	October	3	right	PTA	no	n.a.	n.a.	n.a.	0	no bleeding	no	no		unknown	no	no	no	Cefuroxime	n.a.
	24	M	15	October	4	left	PTA	no	n.a.	n.a.	n.a.	0	no bleeding	no	no		unknown	no	no	no	Cefuroxime	flora of the upper airway
	25	W	17	November	5	left	PTA	no	n.a.	n.a.	n.a.	0	no bleeding	no	no		unknown	no	no	no	Cefuroxime	No bacterial or fungal growth in aerobic culture
	26	M	14	January	4	left	PTA	no	n.a.	n.a.	n.a.	0	no bleeding	no	no		unknown	no	no	no	n.a.	sparse viridans Streptococci
	27	M	11	May	4	left	PTA	no	n.a.	n.a.	n.a.	0	no bleeding	no	no		unknown	no	no	no	Cefuroxime	flora of the upper airway, moderate amounte of Haemophilus influenzae
	28	M	11	July	4	left	PTA	no	n.a.	n.a.	n.a.	0	no bleeding	no	no		unknown	no	no	no	n.a.	abundant Streptococcus pyogenes
	29	W	16	September	4	right	PTA	no	n.a.	n.a.	n.a.	0	no bleeding	no	no		unknown	no	no	no	Cefuroxime	flora of the upper airway, Streptococcus dysgalactiae
	30	W	9	September	4	right	PTA	yes	right	no	no	0	no bleeding	no	no		unknown	retrotonsillary abscess	no	no	Cefuroxime & Metronidazole	very sparsely viridans streptococci
	31	W	11	December	4	right	PTA	no	n.a.	n.a.	n.a.	0	no bleeding	no	no		unknown	no	no	no	Cefuroxime	moderate amount of Streptococcus pyogenes
	32	W	8	December	4	right	PTA	no	n.a.	n.a.	n.a.	1	contralateral	yes	yes	contralateral	unknown	no	no	no	Cefuroxime	abundant Streptococcus pyogenes
	33	W	5	April	5	left	PTA	no	n.a.	n.a.	n.a.	0	no bleeding	no	no		unknown	no	no	no	Cefuroxime	flora of the upper airway
	34	M	16	April	5	left	PTA	no	n.a.	n.a.	n.a.	0	no bleeding	no	no		unknown	no	no	no	Cefuroxime	flora of the upper airway
	35	M	4	June	4	left	PTA	yes	left	no	no	0	no bleeding	no	no		unknown	no	no	no	Cefuroxime	n.a.
	36	M	15	June	4	right	PTA	yes	right	no	no	0	no bleeding	no	no		unknown	no	no	no	Cefuroxime	flora of the upper airway, sparse Streptococus constellatus
	37	M	12	August	5	right	PTA	yes	right	no	no	0	no bleeding	no	no		unknown	no	no	no	Cefuroxime	abundant Streptococcus pyogenes
	38	M	16	September	5	left	PTA	no	n.a.	n.a.	n.a.	twice or more	ipsilateral	yes	yes	ipsilateral	unknown	no	no	no	Cefuroxime	flora of the upper airway, abundant Streptococcus pyogenes
	39	M	13	September	5	left	PTA	yes	left	no	no	0	no bleeding	no	no		unknown	no	no	no	Cefuroxime	n.a.
	40	W	16	September	5	left	PTA	yes	left	no	no	0	no bleeding	no	no		unknown	no	no	no	Cefuroxime	n.a.
	41	M	4	October	4	left	PTA	no	n.a.	n.a.	n.a.	0	no bleeding	no	no		unknown	no	no	no	Cefuroxime	sparse Streptococcus pyogenes
	42	W	17	November	6	left	PTA	no	n.a.	n.a.	n.a.	0	no bleeding	no	no		unknown	no	no	no	Cefuroxime	flora of the upper airway, in anaerobic direct cultivation moderate amount of Prevotella intermedia
	43	W	5	December	4	left	PTA	yes	left	no	no	0	no bleeding	no	no		unknown	no	no	no	n.a.	n.a.
	44	W	11	March	4	right	PTA	no	n.a.	n.a.	n.a.	1	contralateral	yes	yes	contralateral	no	no	no	no	Cefuroxime	flora of the upper airway, abundant Streptococcus pyogenes
	45	M	7	May	4	right	PTA	yes	right	no	no	twice or more	ipsilateral	yes	yes	ipsilateral	no	no	no	no	Cefuroxime	sparse Streptococcus pyogenes
	46	M	17	June	4	right	PTA	yes	right	no	no	0	no bleeding	no	no		no	no	no	no	Erythromycin	flora of the upper airway
	47	M	6	June	4	left	PTA	no	n.a.	n.a.	n.a.	0	no bleeding	no	no		no	no	no	no	Cefuroxime	n.a.
	48	M	17	June	5	left	PTA	no	n.a.	n.a.	n.a.	0	no bleeding	no	no		no	no	no	no	Cefuroxime	sparse viridans Streptococci
	49	W	14	August	4	left	PTA	no	n.a.	n.a.	n.a.	0	no bleeding	no	no		no	retrotonsillary abscess	no	no	Ampicillin / Sulbactam	n.a.
	50	W	16	August	4	left	PTA	yes	left	no	no	0	no bleeding	no	no		no	no	no	no	Cefuroxime	flora of the upper airway, very sparse Staphylococcus aureus
	51	M	12	February	6	left	PTA	yes	left	no	no	0	no bleeding	no	no		no	no	no	yes	Cefuroxime	flora of the upper airway, sparse Staphylococcus aureus
	52	W	5	March	6	right	PTA	yes	right	no	no	0	no bleeding	no	no		no	parapharyngeal abscess on the right	no	no	Cefuroxime	local flora
	53	M	7	May	4	left	PTA	no	n.a.	n.a.	n.a.	0	no bleeding	no	no		no	no	no	no	Cefuroxime	flora of the upper airway
	54	M	17	June	4	left	PTA	yes	left	no	no	0	no bleeding	no	no		no	no	no	no	Cefuroxime	flora of the upper airway
	55	M	17	July	4	right	PTA	no	n.a.	n.a.	n.a.	0	no bleeding	no	no		no	no	no	no	Cefuroxime	flora of the upper airway
	56	M	16	August	4	right	PTA	yes	right	no	no	1	ipsilateral	yes	yes	ipsilateral	no	no	no	no	Cefuroxime	n.a.
	57	M	9	August	4	right	PTA	yes	right	no	no	0	no bleeding	no	no		no	no	no	no	Cefuroxime	no microbial growth in aerobic culture
	58	W	10	October	3	right	PTA	yes	right	no	no	0	no bleeding	no	no		no	no	no	no	Cefuroxime	flora of the upper airway, sparse Prevotella melaninogenica
	59	M	16	January	4	left	PTA	yes	left	yes	no	0	no bleeding	no	no		no	no	no	no	Cefuroxime	flora of the upper airway , including sparsely Haemophilus parainfluenzae, very sparse sprout fungi (not Candida albicans), sparse Streptococcus pyogenes
	60	M	9	March	4	right	PTA	yes	right	no	no	0	no bleeding	no	no		no	no	no	no	Cefuroxime	sparse Streptococcus pyogenes
	61	W	12	March	4	right	PTA	yes	right	no	no	0	no bleeding	no	no		no	no	no	no	Cefuroxime	sparse Streptococcus pyogenes
	62	W	7	April	4	left	PTA	yes	left	no	no	0	no bleeding	no	no		no	no	no	no	Cefuroxime	flora of the upper airway
	63	W	17	April	4	right	PTA	yes	right	no	no	0	no bleeding	no	no		no	no	no	no	Cefuroxime	flora of the upper airway, sparse Streptococcus pyogenes
	64	W	7	June	5	left	PTA	yes	left	no	no	0	no bleeding	no	no		no	no	no	no	Cefuroxime	sparse Staphylococcus aureus, flora of the upper airway
	65	W	16	June	4	right	PTA	yes	right	no	no	0	no bleeding	no	no		no	no	no	no	Cefuroxime	flora of the upper airway, sparse Streptococcus parasanguinis, in anaerobic cultivation moderate amount of Fusobacterium necrophorum
	66	W	17	June	4	left	PTA	yes	left	no	no	0	no bleeding	no	no		no	no	no	no	Cefuroxime	flora of the upper airway, sparse Staphylococcus aureus, sparse Streptococcus agalactiae, moderate amount of anaerobic gram-negative rod-shaped bacteria (zur weiteren Differenzierung und Austestung nicht anzüchtbar)
	67	W	17	June	4	right	PTA	yes	right	no	no	0	no bleeding	no	no		no	no	no	no	Cefuroxime	flora of the upper airway, in anaerobic cultivation sparse Fusobacterium necrophorum
	68	W	17	July	3	right	PTA	yes	right	no	no	1	ipsilateral	yes	yes	ipsilateral	no	no	no	no	Cefuroxime	n.a.
	69	M	17	July	4	left	PTA	yes	left	no	no	0	no bleeding	no	no		no	no	no	no	Cefuroxime	sparse Streptococcus intermedius, in anaerobic cultivation sparse Prevotella melaninogenica
	70	M	14	July	4	right	PTA	yes	right	no	no	0	no bleeding	no	no		no	no	no	no	Cefuroxime	flora of the upper airway, among it Streptocci of the Streptococcus mitis/oralis-group, in anaerobic cultivation sparse Fusobacterium necrophorum
	71	W	17	August	4	right	PTA	yes	right	no	no	0	no bleeding	no	no		no	no	no	no	Cefuroxime	flora of the upper airway
	72	W	15	September	5	left	PTA	yes	left	no	no	0	no bleeding	no	no		no	no	no	no	Cefuroxime	local flora
	73	M	7	October	4	left	PTA	yes	left	no	no	0	no bleeding	no	no		no	no	no	no	Cefuroxime	n.a.
	74	M	17	October	5	bilateral	PTA	no	n.a.	n.a.	n.a.	0	no bleeding	no	no		no	no	no	no	Clindamycin	no microbial growth in aerobic culture
	75	W	14	October	4	left	PTA	yes	left	no	no	0	no bleeding	no	no		no	retrotonsillary abscess	no	no	Cefuroxime	moderate amount of Streptococcus pyogenes
	76	W	15	November	6	right	PTA	no	n.a.	n.a.	n.a.	0	no bleeding	no	no		no	no	no	no	Cefuroxime	flora of the upper airway
	77	M	14	January	4	right	PTA	yes	right	no	no	0	no bleeding	no	no		no	no	no	no	Cefuroxime	abundant Streptococcus pyogenes
	78	W	17	January	4	left	PTA	yes	left	no	no	1	ipsilateral	yes	unknown	unknown	no	no	persistierende Schmeren im Hals, keine Seitenbetonung	no	Ampicillin / Sulbactam	n.a.
	79	M	6	May	4	right	PTA	yes	right	no	no	1	ipsilateral	yes	yes	ipsilateral	no	no	no	no	Penicillin G	abundant Streptococcus pyogenes
	80	M	10	May	4	left	PTA	yes	left	no	no	0	no bleeding	no	no		no	no	no	no	Cefuroxime	moderate amount of Streptococcus pyogenes
	81	W	17	May	4	right	PTA	yes	right	no	no	0	no bleeding	no	no		no	no	no	no	Cefuroxime	flora of the upper airway, abundant among it Haemophilus parainfluenzae
	82	M	14	July	4	left	PTA	yes	left				ipsilateral	yes	yes	ipsilateral	no	no	no	no	Cefuroxime	flora of the upper airway
	83	M	3	October	7	right	PTA	yes	right	no	no	0	no bleeding	no	no		no	retrotonsillary abscess on the right	no	no	Penicillin G	flora of the upper airway
	84	W	6	November	4	left	PTA	yes	left	no	no	0	no bleeding	no	no		no	no	no	no	Cefuroxime	moderate amount of Streptococcus pyogenes, very sparse Staphylococcus aureus
	85	W	16	January	5	right	PTA	yes	right	no	no	0	no bleeding	no	no		no	no	no	no	Cefuroxime	flora of the upper airway
	86	M	12	March	4	right	PTA	yes	right	no	no	0	no bleeding	no	no		no	retrotonsillary abscess on the right	no	no	Clindamycin	abundant Streptococcus pyogenes
	87	M	10	May	5	right	PTA	yes	right	no	no	0	no bleeding	no	no		no	no	no	no	Cefuroxime	n.a.
	88	W	7	July	4	right	PTA	yes	right	no	no	0	no bleeding	no	no		no	no	no	no	Cefuroxime	n.a.
	89	W	11	July	4	right	PTA	yes	right	no	no	0	no bleeding	no	no		no	retrotonsillary abscess on the right	no	no	Clindamycin	moderate amount of Streptococcus pyogenes
	90	M	17	October	4	left	PTA	no	n.a.	n.a.	n.a.	0	no bleeding	no	no		no	no	no	no	Cefuroxime	flora of the upper airway
	91	W	17	November	5	right	PTA	no	n.a.	n.a.	n.a.	0	no bleeding	no	no		no	no	no	no	Ampicillin / Sulbactam	abundant hemolytic Streptococcus pyogenes
	92	W	16	November	4	left	PTA	no	n.a.	n.a.	n.a.	1	contralateral	yes	yes	contralateral	no	no	no	no	Ampicillin / Sulbactam	flora of the upper airway
	93	W	13	January	3	left	PTA	yes	left	no	no	0	no bleeding	no	no		no	no	no	no	Ampicillin / Sulbactam	sparse Streptococcus pyogenes
	94	W	7	May	3	left	PTA	yes	left	no	no	1	ipsilateral	yes	yes	ipsilateral	no	no	no	no	Ampicillin / Sulbactam	very sparse Streptococus constellatus, very sparse Neisseria mucosa/sicca, sparse Prevotella oris, flora of the upper airway
	95	M	9	May	4	right	PTA	yes	right	no	no	1	ipsilateral	yes	yes	ipsilateral	yes	no	no	no	Ampicillin / Sulbactam	flora of the upper airway , among it Haemophilus parainfluenzae, sparse Streptococcus mitis/oralis-group
	96	M	6	June	4	left	PTA	yes	left	no	no	0	no bleeding	no	no		no	retropharyngeal abscess on the left	no	no	Cefuroxime	flora of the upper airway , sparse among it Haemophilus parainfluenzae
	97	M	17	August	4	right	PTA	yes	right	no	no	0	no bleeding	no	no		no	no	no	no	Cefuroxime	flora of the upper airway, very sparse Streptococus constellatus, hemolytic streptococci of serological group C, Fusobacterium necrophorum
	98	M	16	August	3	right	PTA	yes	right	no	no	0	no bleeding	no	no		no	no	no	no	Ampicillin / Sulbactam	abundant Streptococci of the Streptococcus mitis/oralis group, abundant Neisseria flava
	99	W	9	September	4	left	PTA	yes	left	no	no	0	no bleeding	no	no		no	no	no	no	Ampicillin / Sulbactam	moderate amount of Streptococcus pyogenes
	100	M	13	October	4	right	PTA	yes	right	no	no	0	no bleeding	no	no		no	no	no	no	Ampicillin / Sulbactam	sparse Streptococci of the Streptococcus mitis/oralis group, sparse Neisseria flava, sparse Haemophilus parahaemolyticus, abundant Fusobacterium necrophorum
	101	W	17	October	4	bilateral	PTA	no	n.a.	n.a.	n.a.	twice or more	both sides affected	yes	yes	not applicable	no	no	no	no	Ampicillin / Sulbactam	flora of the upper airway
	102	W	15	November	5	left	PTA	yes	left	no	no	0	no bleeding	no	no		no	no	no	no	Penicillin G	flora of the upper airway
	103	W	15	February	5	right	PTA	no	n.a.	n.a.	n.a.	0	no bleeding	no	no		no	no	no	no	Ampicillin / Sulbactam	flora of the upper airway, spärlich Streptococcus anginosus, sparse Fusobacterium necrophorum
	104	M	15	May	4	left	PTA	yes	left	no	no	0	no bleeding	no	no		no	no	no	no	Cefuroxime	flora of the upper airway
	105	W	17	May	4	right	PTA	yes	right	no	no	0	no bleeding	no	no		no	no	no	no	n.a.	flora of the upper airway, including streptococci of the Streptococcus mitis/oralis group and Neisseria mucosa/sicca, sparse Staphylococcus aureus (MRSA not detected)
	106	W	16	July	4	right	PTA	no	n.a.	n.a.	n.a.	0	no bleeding	no	no		no	no	no	no	Cefuroxime & Metronidazole	flora of the upper airway, very sparse Haemophilus parainfluenzae, abundant Streptococcus dysgalactiae, hemolytic streptococci of serological group C, after enrichment: Streptococcus salivarius, sparse Prevotella melaninogenica
	107	M	15	August	4	left	PTA	no	n.a.	n.a.	n.a.	0	no bleeding	no	no		no	retrotonsillary abscess on the left	no	no	Cefuroxime	moderate amount of Streptococcus dysgalactiae, flora of the upper airway
	108	M	17	December	4	right	PTA	yes	right	no	no	0	no bleeding	no	no		no	no	no	no	Ampicillin / Sulbactam	flora of the upper airway , including sparse Streptococci of the Streptococcus mitis/oralis-group
	109	W	13	January	4	right	PTA	yes	right	no	no	0	no bleeding	no	no		no	no	no	no	Ampicillin / Sulbactam	very sparse Staphylococcus aureus, sparse Streptococcus mitis/oralis/parasanguinis strain I, sparse Streptococcus mitis/oralis/parasanguinis strain II, moderate Serratia marcescens, very sparse melaninogenica
	110	W	16	January	6	left	PTA	no	n.a.	n.a.	n.a.	1	contralateral	yes	no		no	no	no	no	Cefuroxime	sparse Fusobacterium necrophoru, sparse streptococci of the Streptococcus mitis/oralis group strain I, after enrichment streptococci of the Streptococcus mitis/oralis group strain II
	111	W	14	January	4	right	PTA	yes	right	yes	no	0	no bleeding	no	no		no	no	no	no	Ampicillin / Sulbactam	flora of the upper airway
	112	M	17	February	5	right	PTA	yes	right	no	no	0	no bleeding	no	no		no	no	no	no	Ampicillin / Sulbactam	sparse Streptococcus mitis/oralis/parasanguinis strain I, sparse Streptococcus mitis/oralis/parasanguinis strain II
	113	W	17	April	5	right	PTA	yes	right	no	no	0	no bleeding	no	no		no	no	no	no	Cefuroxime	flora of the upper airway
	114	W	4	May	4	right	PTA	yes	right	no	no	0	no bleeding	no	no		no	no	no	no	Ampicillin / Sulbactam	abundant Streptococcus pyogenes
	115	W	13	June	5	right	PTA	yes	right	no	no	0	no bleeding	no	no		no	no	no	no	Cefuroxime	flora of the upper airway, Prevotella melaninogenic
	116	W	9	September	4	right	PTA	yes	right	no	no	0	no bleeding	no	no		no	no	no	no	Ampicillin / Sulbactam	flora of the upper airway
	117	M	17	October	4	left	PTA	yes	left	no	no	0	no bleeding	no	no		no	nien	no	no	Ampicillin / Sulbactam	flora of the upper airway, Streptococcus pyogenes
	118	M	17	October	3	right	PTA	yes	right	no	no	0	no bleeding	no	no		no	nien	no	no	Cefuroxime	flora of the upper airway, sparse Candida species
	119	M	17	November	4	left	PTA	yes	left	no	no	0	no bleeding	no	no		no	no	no	no	Ampicillin / Sulbactam	n.a.
	120	W	8	December	4	left	PTA	no	n.a.	n.a.	n.a.	1	unknown	yes	yes	unknown	no	no	no	no	Ampicillin / Sulbactam	flora of the upper airway, abundant Streptococcus pyogenes
	121	W	4	December	5	right	PTA	yes	right	no	no	0	no bleeding	no	no		no	no	no	no	Ampicillin / Sulbactam	n.a.
	122	W	10	January	4	left	PTA	yes	left	no	no	0	no bleeding	no	no		no	no	no	no	Cefuroxime	moderate amount of Streptococcus pyogenes
	123	M	3	January	7	left	PTA	yes	left	yes	no	0	no bleeding	no	no		no	torticollis due to swelling of the neck on the left side	no	no	Ampicillin / Sulbactam	sparse Streptococcus parasanguinis stain I, sparse Streptococcus parasanguinis stain II, sparse Corynebacterium argentoratense, sparse Prevotella salivae
	124	M	6	February	4	right	PTA	yes	right	no	no	0	no bleeding	no	no		no	no	no	no	Ampicillin / Sulbactam	flora of the upper airway, moderate amount of Streptococcus pyogenes
	125	M	8	February	4	right	PTA	yes	right	no	no	0	no bleeding	no	no		no	no	no	no	Ampicillin / Sulbactam	flora of the upper airway, moderate amount of Streptococcus pyogenes
	126	M	7	February	4	right	PTA	yes	right	no	no	0	no bleeding	no	no		no	no	no	no	Ampicillin / Sulbactam	abundant Streptococcus pyogenes, sparse Neisseria mucosa, sparse Neisseria flava, sparse Prevotella melaninogenica
	127	W	9	March	7	left	PTA	no	n.a.	n.a.	n.a.	0	no bleeding	no	no		no	no	no	no	Ampicillin / Sulbactam	flora of the upper airway
	128	M	8	March	5	left	PTA	yes	left	no	no	0	no bleeding	no	no		no	no	no	no	Cefuroxime	n.a.
	129	W	16	March	2	right	PTA	yes	right	no	no	0	no bleeding	no	no		no	no	no	no	Ampicillin / Sulbactam	flora of the upper airway, Streptococcus pyogenes
	130	W	16	March	5	left	PTA	yes	left	no	no	1	ipsilateral	yes	yes	ipsilateral	no	no	no	no	Ampicillin / Sulbactam	sparse Streptococcus pyogenes, flora of the upper airway
	131	M	5	March	4	left	PTA	yes	left	no	no	0	no bleeding	no	no		no	no	no	no	Ampicillin / Sulbactam	abundant Streptococcus pyogenes, moderate amount of Streptococcus mitis
	132	W	14	April	4	right	PTA	yes	left	no	no	0	no bleeding	no	no		no	no	no	no	Cefuroxime	sparse Haemophilus influenzae (Cefinase negative), sparse Prevotella melaninogenica stain I, sparse Prevotella melaninogenica stain II,
	133	M	5	April	6	right	PTA	yes	right	no	no	0	no bleeding	no	no		yes	Retrotonsillary abscess, torticollis to the right	no	no	Ampicillin / Sulbactam	moderate amount of Streptococcus pyogene,sparse Streptococci of the Streptococcus mitis/oralis group, sparse Rothia dentocariosa, moderate amount of Prevotella melaninogenic, moderate amount of Prevotella salivae
	134	W	16	April	4	left	PTA	yes	left	no	no	0	no bleeding	no	no		no	no	no	no	Ampicillin / Sulbactam	moderate amount of Streptococcus intermedius stain I, sparse Streptococci of the Streptococcus mitis/oralis group, sparse Streptococcus intermedius stain II, sparse Parvimonas micra, sparse Streptococcus intermedius
	135	M	17	May	4	right	PTA	yes	right	yes	no	0	no bleeding	no	no		no	no	no	no	Ampicillin / Sulbactam	flora of the upper airway, sparse Prevotella melaninogenica, sparse Prevotella nanceiensis
	136	W	15	May	4	right	PTA	yes	right	no	no	0	no bleeding	no	no		no	no	no	no	Ampicillin / Sulbactam	moderate amount of Streptococci of the Streptococcus mitis/oralis group stain I, moderate amount of Streptococci of the Streptococcus mitis/oralis group stain II (phenotypically different), moderate amount of Staphylococcus epidermidis, moderate amount of Neisseria flava, sparse Prevotella melaninogenica
	137	M	7	May	4	left	PTA	yes	left	no	no	0	no bleeding	no	no		no	no	no	no	Ampicillin / Sulbactam	moderate amount of Streptococcus pyogenes, very sparse Streptococcus mitis, sparse Prevotella melaninogenica, sparse Prevotella veroralis
	138	W	12	June	4	left	PTA	yes	left	no	no	1	ipsilateral	yes	yes	ipsilateral	no	no	no	no	Ampicillin / Sulbactam	flora of the upper airway
	139	M	9	July	4	left	PTA	yes	left	no	no	0	no bleeding	no	no		no	no	no	no	Ampicillin / Sulbactam	Streptococcus pyogenes
	140	W	15	July	5	right	PTA	yes	right	no	no	0	no bleeding	no	no		no	no	no	no	Ampicillin / Sulbactam	sparse Streptococci of the Streptococcus mitis/oralis group, sparse Neisseria flava, very sparse Streptococcus sanguinis/salivarius group
	141	W	12	August	5	left	PTA	yes	left	no	no	0	no bleeding	no	no		no	no	no	no	Ampicillin / Sulbactam	flora of the upper airway, spärlich Streptococcus pyogenes
	142	M	16	September	4	left	PTA	yes	left	no	no	0	no bleeding	no	no		no	no	no	no	Ampicillin / Sulbactam	very sparse Streptococci of the Streptococcus mitis/oralis group, very sparse Neisseria flava, very sparse Streptococcus salivarius, moderate amount of Fusobacterium necrophorum
	143	W	12	October	5	left	PTA	yes	left	no	no	0	no bleeding	no	no		no	no	no	no	Ampicillin / Sulbactam	n.a.
	144	W	9	October	4	left	PTA	no	n.a.	n.a.	n.a.	0	no bleeding	no	no		no	no	no	no	Cefuroxime	flora of the upper airway
	145	M	9	November	4	right	PTA	yes	right	no	no	0	no bleeding	no	no		no	no	no	no	Ampicillin / Sulbactam	abundant Streptococcus pyogenes
	146	W	10	November	4	bilateral	PTA	no	n.a.	n.a.	n.a.	0	no bleeding	no	no		no	no	no	no	Ampicillin / Sulbactam	very sparsely Serratia marcescens, moderate amount of Streptococci of the Streptococcus mitis/oralis group, sparse Neisseria flava
	147	M	4	December	5	bilateral	PTA	no	n.a.	n.a.	n.a.	0	no bleeding	no	no		no	no	no	no	Ampicillin / Sulbactam	sparse Prevotella intermedia, moderate amount of Haemophilus influenzae (Cefinase positive)
	148	M	11	January	4	left	PTA	yes	left	no	no	0	no bleeding	no	no		no	no	no	no	Ampicillin / Sulbactam	flora of the upper airway
	149	W	7	February	5	right	PTA	no	n.a.	n.a.	n.a.	0	no bleeding	no	no		no	no	no	no	Ampicillin / Sulbactam	sparse Streptococcus pyogenes, sparse viridans Streptococci
	150	M	12	February	4	left	PTA	yes	left	n.a.	n.a.	0	no bleeding	no	no		no	no	no	no	Ampicillin / Sulbactam	moderate amount of Streptococcus pyogenes
